# Supplementary material for: TRPM5 activation depends on a synergistic effect of calcium and PKC phosphorylation
Source: Commun Biol. 2024 Mar 27;7:369. doi: 10.1038/s42003-024-06054-3 (PMC10973328; doi:10.1038/s42003-024-06054-3)
Supplement: Supplementary file 3 — Supplementary Data [file 42003_2024_6054_MOESM3_ESM.xlsx]

## Sheet: Figure1.a
Voltage	Baseline	His	Wash
-99.8535	-126.511		-73.1812
-99.855	-105.896	-361.511	-67.1997
-99.852	-95.8252	-327.026	-64.9719
-99.8474	-87.7838	-283.63	-62.2864
-99.8535	-81.1768	-246.735	-61.8896
-99.8581	-78.949	-226.868	-59.8755
-99.8566	-75.6989	-198.303	-57.1289
-99.852	-72.9675	-183.868	-54.0771
-99.852	-73.0896	-172.424	-52.3682
-99.852	-69.0613	-157.745	-48.645
-99.8489	-65.6891	-138.672	-48.7671
-99.8535	-65.6433	-134.186	-48.9502
-99.8535	-62.7594	-131.165	-49.2249
-99.8581	-63.736	-129.822	-49.3774
-99.8566	-60.1654	-127.594	-49.3774
-99.8505	-60.5011	-126.129	-50.354
-99.855	-63.1409	-125.702	-51.6052
-99.8535	-64.2242	-125.641	-49.0112
-99.8505	-63.7054	-124.725	-49.8657
-99.8459	-63.8428	-121.124	-48.3398
-99.852	-62.3322	-129.303	-49.8352
-99.8505	-62.3016	-129.364	-46.3257
-99.852	-65.6128	-120.392	-46.9055
-99.7726	-68.3441	-117.401	-47.3633
-99.4003	-66.1774	-114.746	-48.2788
-99.0082	-64.9261	-108.063	-49.4995
-98.6038	-63.7054	-110.565	-47.1191
-98.2056	-60.73	-109.222	-44.9829
-97.8012	-61.3251	-104.248	-46.6919
-97.3953	-57.5714	-111.938	-47.9431
-97.0001	-57.2357	-112.671	-49.408
-96.6019	-56.9305	-105.164	-49.1638
-96.2036	-59.1431	-110.87	-46.875
-95.7993	-56.3049	-109.375	-46.6614
-95.4056	-55.7251	-104.065	-47.5464
-95.0012	-54.3976	-104.462	-46.4478
-94.603	-53.9093	-96.1304	-45.2576
-94.2062	-53.3447	-100.616	-42.511
-93.808	-52.4292	-101.44	-38.7573
-93.4021	-48.5077	-100.433	-39.3982
-93.0008	-51.0559	-91.3391	-39.3066
-92.601	-50.5676	-77.6672	-38.4827
-92.1997	-51.9257	-79.2542	-39.978
-91.8076	-49.8505	-79.071	-40.8936
-91.4093	-47.348	-84.2896	-40.9241
-91.0049	-48.0499	-79.0405	-41.1377
-90.6097	-48.9349	-78.8574	-39.3677
-90.2115	-48.0499	-80.9937	-38.9099
-89.8087	-47.1954	-78.9185	-37.9028
-89.4119	-46.051	-77.7283	-37.3535
-89.0091	-44.4336	-81.665	-35.8887
-88.6063	-44.1437	-88.1653	-37.5061
-88.2111	-45.7916	-84.137	-37.9639
-87.8189	-45.7001	-79.0405	-38.9404
-87.4115	-45.3796	-72.6624	-38.269
-87.0117	-44.3878	-84.6252	-36.2549
-86.6074	-48.4467	-82.7942	-34.4543
-86.2045	-49.6674	-77.3926	-33.905
-85.8124	-47.6685	-74.4629	-34.7595
-85.4034	-52.0477	-76.7517	-35.2478
-85.0021	-50.766	-74.5239	-36.1938
-84.6024	-49.9268	-76.7212	-35.1868
-84.2087	-47.6074	-86.5173	-33.9966
-83.8104	-45.4102	-78.0945	-31.9519
-83.4152	-45.4102	-78.5828	-31.3416
-83.0124	-42.8772	-82.8552	-31.311
-82.6157	-41.8243	-91.2781	-30.8838
-82.2037	-41.1377	-98.6938	-30.9753
-81.8039	-40.5884	-89.8438	-31.9519
-81.4072	-41.9006	-83.5571	-31.5857
-81.0043	-43.1061	-86.3037	-30.9448
-80.6107	-41.6412	-82.0312	-31.0364
-80.2155	-41.4886	-95.0928	-31.5552
-79.8157	-42.7551	-97.2595	-31.8298
-79.4128	-41.9922	-100.555	-31.0364
-79.01	-41.9769	-99.2737	-30.1819
-78.6209	-41.1682	-93.8416	-29.8462
-78.2196	-37.9486	-91.4001	-30.304
-77.8183	-37.5671	-91.5222	-30.6396
-77.4155	-37.1246	-93.0176	-28.8086
-77.0096	-37.5671	-93.6584	-27.2522
-76.6129	-39.856	-97.4426	-29.2358
-76.2207	-40.5579	-94.4824	-28.3508
-75.8118	-44.22	-88.3179	-27.1912
-75.415	-43.6554	-91.3391	-26.0315
-75.0168	-43.6859	-84.7778	-27.9541
-74.6201	-46.1731	-88.1348	-26.1536
-74.2157	-44.0979	-93.0176	-24.5361
-73.8113	-43.9453	-97.4426	-23.7427
-73.4161	-45.8221	-89.8743	-23.9258
-73.0118	-45.9595	-91.98	-23.7427
-72.6212	-41.5497	-95.5505	-23.4375
-72.2198	-40.3137	-88.623	-25.1465
-71.8185	-36.1176	-90.8508	-24.9634
-71.4233	-35.675	-84.3506	-24.353
-71.0205	-34.5917	-82.3975	-24.6277
-70.6268	-35.0342	-84.5642	-23.3459
-70.2423	-33.0658	-81.2073	-24.1089
-69.8349	-33.1116	-83.9844	-23.3154
-69.429	-34.8969	-80.6274	-21.698
-69.0323	-32.6843	-89.8438	-20.9961
-68.634	-32.8217	-86.9751	-20.752
-68.2312	-33.1268	-87.1277	-20.8435
-67.8299	-35.3546	-88.0432	-21.4844
-67.4362	-32.6996	-89.5386	-20.6299
-67.0273	-31.5247	-86.4868	-20.8435
-66.6336	-30.9601	-87.0972	-19.3787
-66.2308	-31.25	-75.2258	-19.0125
-65.8356	-30.6854	-85.4797	-19.6533
-65.4373	-28.5339	-90.9119	-18.7378
-65.036	-29.2664	-90.5457	-18.8904
-64.6362	-32.8827	-91.7053	-18.6768
-64.2319	-31.8298	-91.4001	-18.1274
-63.8351	-31.6162	-89.2639	-18.3411
-63.4369	-31.0059	-86.9141	-18.0359
-63.0386	-29.2816	-89.325	-18.0054
-62.6465	-29.8157	-89.9658	-19.043
-62.2452	-30.6702	-89.2334	-19.7754
-61.8469	-31.6467	-86.792	-19.2566
-61.438	-33.5693	-91.5222	-19.6228
-61.0352	-33.0963	-98.4802	-18.6157
-60.6354	-34.4696	-94.7266	-17.4255
-60.2432	-32.3181	-83.1909	-17.2424
-59.8343	-30.1666	-77.6367	-17.6697
-59.4421	-29.8157	-78.5217	-17.0898
-59.0363	-28.7018	-79.4373	-16.6931
-58.6411	-27.2827	-80.4138	-16.6321
-58.2397	-29.0527	-77.179	-17.7307
-57.8461	-32.2418	-79.5593	-17.1509
-57.4432	-32.7454	-83.2214	-16.9983
-57.0465	-35.8734	-78.7659	-17.3645
-56.6513	-32.9895	-75.0122	-17.2729
-56.2515	-31.6315	-81.2378	-16.0217
-55.8441	-29.3427	-81.0852	-16.2354
-55.4398	-27.4658	-80.4138	-16.9678
-55.0339	-27.0844	-88.3484	-15.7471
-54.6432	-25.3448	-95.5505	-15.4114
-54.245	-27.4048	-91.6138	-15.4724
-53.8422	-28.5492	-86.6394	-14.0686
-53.4378	-30.1208	-82.3059	-12.6343
-53.038	-30.014	-87.4939	-13.5803
-52.6443	-28.8849	-93.2312	-13.7939
-52.2446	-28.0914	-105.377	-13.0005
-51.8433	-26.3367	-102.203	-12.2986
-51.442	-27.832	-96.8933	-11.7188
-51.0468	-27.71	-93.3533	-11.2915
-50.6439	-29.4189	-98.7854	-11.5662
-50.2487	-29.8004	-104.431	-11.1084
-49.8337	-28.1067	-105.621	-11.1694
-49.437	-27.6642	-100.891	-10.4675
-49.0417	-25.4669	-99.7925	-10.1013
-48.642	-25.2075	-97.0459	-10.6506
-48.2468	-26.3214	-99.7314	-9.85718
-47.8424	-26.0315	-98.7244	-10.7422
-47.4442	-24.4446	-96.6187	-10.7727
-47.049	-23.2544	-93.1702	-10.2539
-46.6476	-22.2778	-87.9822	-10.2234
-46.254	-21.5607	-90.5762	-9.97925
-45.8496	-23.7579	-91.7664	-9.21631
-45.4407	-23.9258	-90.2405	-9.42993
-45.0577	-22.3389	-95.3369	-10.7727
-44.6518	-20.5078	-100.372	-11.6577
-44.2429	-19.6381	-101.166	-9.91821
-43.8507	-19.2108	-97.9614	-10.376
-43.4448	-18.6157	-94.7571	-9.94873
-43.0557	-19.6991	-90.3015	-8.57544
-42.6529	-19.4702	-89.5996	-7.23267
-42.244	-19.2566	-87.5854	-7.35474
-41.8472	-21.6827	-84.6558	-6.19507
-41.4413	-21.5454	-82.5195	-6.89697
-41.0492	-21.9116	-81.4209	-8.23975
-40.654	-23.3765	-86.7004	-9.24683
-40.2466	-23.9868	-87.5549	-8.60596
-39.8468	-24.0173	-85.3271	-8.48389
-39.447	-28.2135	-84.0759	-8.02612
-39.0427	-28.9001	-88.2263	-8.20923
-38.649	-25.7721	-86.5173	-8.63647
-38.2477	-24.1547	-89.5691	-7.26318
-37.8403	-23.8647	-90.7593	-7.56836
-37.4405	-23.2849	-92.9871	-7.20215
-37.0468	-23.9716	-94.0247	-6.7749
-36.6425	-22.9492	-95.3369	-5.7373
-36.2473	-22.644	-94.0552	-7.47681
-35.849	-21.1487	-91.5527	-6.89697
-35.4477	-19.8822	-90.1184	-6.40869
-35.0433	-18.7836	-89.447	-5.70679
-34.6481	-18.0969	-91.9495	-5.18799
-34.2529	-18.7378	-86.9141	-5.24902
-33.844	-18.0359	-82.2754	-4.3335
-33.4457	-16.037	-83.0994	-4.73022
-33.0505	-18.0359	-81.2683	-4.69971
-32.6523	-17.6697	-83.0994	-6.56128
-32.2464	-17.868	-80.9021	-5.21851
-31.8497	-16.2201	-82.6721	-4.82178
-31.4545	-15.274	-78.8879	-4.02832
-31.0562	-15.5487	-79.6509	-3.2959
-30.6641	-14.2212	-81.8787	-1.92261
-30.2505	-13.6566	-77.6367	-3.479
-29.8584	-13.3972	-81.1768	-1.0376
-29.454	-13.9008	-80.7495	-0.915527
-29.0588	-13.5345	-82.8552	-0.946045
-28.656	-11.9629	-79.4067	0.976562
-28.2578	-11.6577	-76.0498	-2.01416
-27.8488	-10.7422	-79.3457	-0.0305176
-27.4521	-8.36182	-82.55	-0.610352
-27.0477	-9.42993	-83.7097	0.0610352
-26.6525	-9.68933	-85.3882	0.183105
-26.2466	-8.94165	-86.2427	1.0376
-25.8484	-9.64355	-87.3108	1.64795
-25.4562	-11.6272	-85.2966	1.77002
-25.0519	-8.42285	-81.7871	1.31226
-24.6567	-9.94873	-78.186	-0.396729
-24.2523	-9.90295	-74.8291	2.2583
-23.8495	-10.3302	-77.9724	1.40381
-23.4482	-10.5286	-72.3267	1.46484
-23.053	-10.0555	-73.0591	1.92261
-22.6501	-9.65881	-76.7212	0.244141
-22.2443	-10.2692	-74.4324	3.44849
-21.846	-9.20105	-74.6765	2.41089
-21.4584	-9.49097	-76.1719	2.10571
-21.0495	-10.2081	-82.55	2.71606
-20.6528	-11.261	-77.6062	0.244141
-20.2484	-10.2234	-76.3245	1.31226
-19.8593	-10.5743	-75.1953	2.56348
-19.4611	-9.56726	-76.9958	3.02124
-19.0506	-8.31604	-77.3926	2.92969
-18.6554	-9.94873	-76.416	5.67627
-18.251	-7.91931	-72.3572	4.85229
-17.8574	-7.76672	-72.1741	4.5166
-17.4576	-7.04956	-66.6809	4.27246
-17.0578	-8.04138	-68.2983	4.54712
-16.6534	-9.39941	-73.2422	2.50244
-16.2476	-8.75854	-75.8667	4.24194
-15.8569	-7.94983	-75.9888	4.21143
-15.4556	-6.40869	-74.8901	4.15039
-15.0589	-6.5155	-73.0591	3.9978
-14.6637	-5.35583	-69.8547	3.57056
-14.2609	-5.63049	-68.512	5.31006
-13.8641	-5.24902	-68.5425	6.073
-13.4628	-5.00488	-67.5049	6.50024
-13.0661	-4.21143	-65.4297	7.35474
-12.6602	-3.58582	-63.3545	4.63867
-12.2635	-4.30298	-60.8521	5.09644
-11.8637	-3.86047	-61.6455	7.50732
-11.4532	-3.40271	-58.5327	7.17163
-11.0565	-1.44958	-59.7839	8.30078
-10.6613	-0.991821	-55.2979	10.2539
-10.2539	-0.671387	-52.2156	10.0098
-9.86023	-0.640869	-50.6897	8.63647
-9.4635	-1.57166	-47.9736	9.61304
-9.06067	-0.396729	-46.1121	9.09424
-8.65936	-0.366211	-45.1965	7.56836
-8.26111	-1.11389	-42.1143	7.84302
-7.85675	0.244141	-41.2292	10.8643
-7.45239	0.259399	-40.741	9.82666
-7.05109	1.08337	-38.7268	10.376
-6.64978	2.5177	-36.8042	11.3831
-6.25763	2.76184	-34.4849	10.9253
-5.85175	2.99072	-33.5388	12.7563
-5.45959	4.85229	-31.6162	12.0239
-5.05981	4.30298	-30.0293	11.322
-4.6524	4.73022	-27.8931	11.5662
-4.25873	3.61633	-25.6653	11.5662
-3.85437	4.88281	-25.9705	12.2375
-3.45917	4.63867	-24.3835	11.9019
-3.05786	5.11169	-20.752	12.7563
-2.65656	5.43213	-17.4866	14.7095
-2.25525	7.88879	-17.395	14.4043
-1.86462	7.73621	-16.3269	13.6414
-1.45874	9.26208	-15.1062	13.7939
-1.05896	7.91931	-14.5874	14.801
-0.657654	9.79614	-12.4817	15.5945
-0.262451	9.0332	-9.552	14.6484
0.140381	10.0555	-6.98853	14.9536
0.537109	10.5896	-3.90625	14.4043
0.938416	13.092	-2.01416	15.3503
1.3443	13.3667	0.762939	16.0217
1.73798	12.6038	2.71606	15.8691
2.13776	13.382	4.73022	17.1509
2.54059	15.1672	6.50024	16.7236
2.93579	15.0452	9.24683	16.9983
3.34015	15.1367	12.0544	16.9067
3.72925	15.5792	14.2822	16.8152
4.13513	15.9149	17.2424	18.5852
4.54407	16.4032	19.989	18.1274
4.93317	18.3868	23.1323	18.7378
5.33447	18.9972	26.5503	20.5688
5.74493	19.6838	28.8086	20.2942
6.13861	20.401	31.4026	20.0806
6.54144	19.8517	34.5154	20.3247
6.9397	21.5759	37.3535	20.5078
7.34253	21.8048	40.4053	21.8506
7.74078	22.4304	44.1895	22.0947
8.14514	22.6135	46.9666	20.6299
8.5495	24.9023	50.0183	21.3928
8.9386	24.8413	54.5349	22.1252
9.33685	25.5585	59.3262	22.9187
9.73511	27.5879	62.6831	23.2849
10.1379	28.0609	65.6128	22.3694
10.5423	28.5034	69.8547	23.6206
10.9406	29.9835	74.4019	22.7661
11.3358	30.7922	77.7893	23.0103
11.7401	31.8298	82.0923	24.4141
12.1429	32.6996	85.6628	24.9634
12.5397	33.1726	89.7827	25.177
12.9486	35.7819	94.4214	26.4282
13.3377	36.972	101.959	24.8108
13.7375	37.9333	105.499	29.0833
14.1403	38.7573	108.49	27.1912
14.5432	39.6881	112.854	27.6794
14.9323	40.329	118.622	27.6794
15.3259	40.8173	124.847	27.9846
15.7303	42.2516	128.021	30.0903
16.1285	43.8385	134.613	29.1138
16.5283	44.8151	138.123	29.541
16.9342	46.9818	142.944	29.9988
17.3325	48.9044	151.031	28.1067
17.7292	49.9268	157.196	29.48
18.1305	50.3387	159.302	30.2429
18.5257	50.354	164.215	31.189
18.9362	53.5736	167.48	31.7383
19.3329	55.2826	171.295	35.0647
19.7189	55.8929	176.544	32.1655
20.137	55.6946	184.021	33.9355
20.5292	57.3273	192.017	34.3933
20.9305	57.8308	200.439	34.668
21.3318	59.5245	209.137	36.0413
21.7255	59.9518	213.623	34.668
22.1268	60.5774	217.957	35.8887
22.525	61.5082	225.189	36.8042
22.9294	64.4379	232.452	38.0554
23.3353	65.7959	239.105	36.0413
23.7366	66.7877	244.781	38.4827
24.1425	67.8711	252.045	38.1775
24.5377	69.2444	258.148	37.8113
24.9374	72.6776	269.409	39.1235
25.3326	73.7	277.863	40.4968
25.7355	74.9359	281.738	40.9851
26.1322	76.7517	288.513	41.5039
26.5381	77.9266	293.396	42.6636
26.9379	80.5054	301.697	42.6331
27.33	81.6498	311.096	40.7715
27.7374	84.1675	319.885	43.1519
28.1326	88.6688	329.285	44.3115
28.5385	88.5773	337.708	44.3726
28.9322	90.9271	349.335	44.6167
29.335	92.7429	360.107	44.8303
29.7348	93.3685	371.216	45.7458
30.1331	94.0552	375.488	46.051
30.5313	95.8557	378.082	45.929
30.9341	96.9086	385.315	47.76
31.3324	100.983	388.397	50.9338
31.7307	103.226	399.75	47.9431
32.135	105.972	413.727	47.7905
32.5348	108.246	415.741	48.7366
32.9224	108.536	414.886	49.3774
33.3252	110.825	428.101	48.7061
33.728	114.853	439.484	48.8892
34.1263	117.63	452.454	50.4456
34.5261	121.414	461.517	52.7344
34.9304	123.398	470.001	52.5208
35.3271	123.779	484.863	50.6897
35.73	126.205	503.601	51.3916
36.1328	129.318	522.766	53.5278
36.5173	130.402	527.802	53.7415
36.9171	136.353	542.358	54.657
37.3245	140.121	555.389	56.9458
37.7228	141.907	567.108	54.5044
38.121	143.967	585.602	55.9998
38.5269	146.729	603.577	57.1289
38.9252	152.13	623.535	59.0515
39.3372	157.333	640.015	60.3943
39.7217	160.355	659.363	61.4014
40.1352	161.301	678.528	64.1174
40.5334	162.643	698.395	64.6057
40.9134	163.025	697.754	63.1409
41.33	167.435	692.871	65.3381
41.7282	172.363	703.766	67.3828
42.1204	175.964	724.182	69.5801
42.5247	180.908	734.039	70.0073
42.9337	187.714	750.244	71.4111
43.3319	190.765	766.479	74.2798
43.7256	192.963	793.182	74.7375
44.1299	199.463	807.22	75.3479
44.5297	206.924	815.735	74.4629
44.9188	209.534	829.712	75.1343
45.3278	215.347	842.255	77.1179
45.7367	218.872	863.342	77.0569
46.1304	222.748	871.735	76.8127
46.521	224.38	882.935	78.949
46.9238	223.541	893.036	79.01
47.3221	223.328	917.145	78.125
47.7264	230.865	937.225	80.5054
48.1216	229.05	954.376	80.4443
48.5229	234.497	969.421	80.8716
48.9227	240.051	985.474	82.8552
49.3149	244.598	1014.25	85.3271
49.7177	247.757	1039.09	86.5173
50.1205	256.439	1062.96	89.7522
50.5234	259.033	1088.29	90.1184
50.9247	260.254	1108.37	92.3157
51.3229	270.325	1128.88	91.5222
51.7197	276.382	1150.09	93.6279
52.121	278.122	1159.79	94.574
52.5192	280.045	1183.56	93.2617
52.9175	285.492	1192.57	94.574
53.3218	286.163	1222.26	99.1516
53.7231	289.383	1235.29	99.9756
54.1168	294.525	1248.78	101.746
54.5059	304.947	1251.22	99.6094
54.9042	321.06	1270.11	101.624
55.3101	330.017	1297.91	100.22
55.7114	335.281	1326.84	101.013
56.102	340.424	1345.09	103.455
56.5063	345.123	1378.75	106.75
56.9016	349.991	1400.88	106.232
57.3105	353.775	1439.85	106.781
57.7042	362.289	1477.11	109.039
58.1085	367.615	1488.65	110.535
58.5159	368.347	1503.54	114.349
58.905	380.264	1508.3	115.448
59.3018	380.432	1540.68	116.974
59.6985	380.081	1574.22	119.476
60.1028	386.139	1599.91	120.483
60.498	385.452	1609.16	123.383
60.8963	391.129	1629.03	123.566
61.2991	397.43	1671.3	124.603
61.7004	404.419	1722.56	124.603
62.1048	413.818	1751.59	127.258
62.4939	422.348	1784.85	127.167
62.8952	431.747	1807.1	129.608
63.2996	438.477	1833.34	130.859
63.7009	444.855	1855.87	132.629
64.0976	455.368	1882.84	134.644
64.4989	467.896	1921.94	139.74
64.8972	474.747	1938.87	142.914
65.3015	493.439	1946.38	140.656
65.6891	510.223	1961.98	140.961
66.0995	519.775	1971.83	145.264
66.4978	524.124	1990.57	146.484
66.89	529.144	2029.02	151.398
67.2928	537.399	2064.54	148.743
67.6941	548.187	2093.9	152.527
68.0939	555.984	2107.06	152.13
68.486	570.953	2142.06	149.17
68.8934	579.178	2196.66	157.959
69.2886	583.908	2234.19	158.295
69.6945	592.56	2271.03	163.3
70.0974	602.005	2303.01	168.06
70.4971	615.448	2338.44	171.326
70.9015	635.406	2366.91	176.849
71.2936	644.577	2383.15	182.068
71.701	647.583	2414.7	177.734
72.1024	642.975	2465	180.817
72.4869	651.962	2500.09	184.998
72.8928	668.304	2530.76	193.329
73.2925	680.862	2552.52	198.212
73.6984	695.908	2585.97	202.24
74.1028	707.031	2626.77	203.979
74.4949	723.404	2645.17	212.646
74.8947	736.908	2676.27	221.283
75.2991	751.343	2720.12	221.436
75.6943	769.302	2758.79	223.969
76.1047	777.359	2799.04	224.152
76.4923	794.556	2835.6	223.297
76.8982	808.502	2855.1	224.487
77.298	825.897	2915.5	230.652
77.6978	835.632	2954.01	230.377
78.0899	848.434	3019.2	230.56
78.4851	845.245	3062.9	235.657
78.894	857.117	3105.16	238.464
79.2999	863.739	3145.6	245.056
79.6875	877.609	3175.69	248.383
80.0903	885.498	3200.1	249.573
80.4932	893.707	3238.92	261.505
80.8884	903.87	3292.94	263.55
81.2866	924.911	3324.37	272.034
81.691	951.126	3344.91	279.144
82.0938	966.949	3396.39	285.736
82.4951	964.218	3416.9	292.419
82.8903	974.136	3457.49	308.838
83.2855	989.426	3498.9	314.85
83.6884	999.298	3541.14	317.474
84.0881	1023.5	3556.34	325.409
84.491	1046.75	3597.44	324.585
84.8877	1066.31	3634.4	324.31
85.289	1065.51	3666.44	322.235
85.6888	1086.01	3703.16	324.341
86.0931	1116.29	3747.34	326.904
86.4929	1125.35	3764.8	316.345
86.8958	1139.43	3791.69	328.735
87.291	1160.86	3853.15	333.893
87.6862	1180.76	3880.92	337.677
88.0981	1180.5	3942.75	336.731
88.4933	1192.41	3991.49	343.964
88.8947	1206.18	4031.52	346.954
89.2914	1220.44	4046.91	353.516
89.6942	1246	4093.41	370.88
90.0955	1251.14	4165.86	374.481
90.4877	1262.88	4211.64	374.908
90.892	1294.62	4243.9	365.204
91.2979	1313.49	4278.93	371.643
91.6885	1318.07	4348.21	381.775
92.0883	1341.54	4396.85	391.205
92.4866	1361.98	4433.59	398.285
92.8879	1386.32	4484.16	398.682
93.3014	1406.34	4553.47	399.902
93.689	1442.44	4618.53	402.618
94.0872	1467.36	4658.33	416.046
94.4885	1467.41	4701.97	427.521
94.8944	1483.52	4755.19	433.502
95.282	1497.62	4821.5	432.526
95.6863	1511.08	4885.28	439.728
96.0815	1528.69	4935.3	450.134
96.4844	1553.86	5001.77	468.292
96.8826	1573.18	5053.56	476.898
97.2839	1613.92	5094.6	480.011
97.6807	1636.52	5150.27	480.011
98.0881	1643.86	5177.52	483.887
98.4848	1668.17	5215.91	492.31
98.8815	1695.88	5251.31	505.066
99.2844	1726.47	5298.71	522.583

## Sheet: Figure1.b
Voltage	Baseline	CNO	WASH
-99.8494	-66.7114	-741.008	-85.4492
-99.8438	-64.3819	-707.56	-82.7332
-99.8489	-63.5274	-667.959	-77.5909
-99.8449	-61.5845	-631.317	-75.6531
-99.8454	-62.6017	-600.169	-75.1648
-99.8428	-62.6526	-574.839	-76.4465
-99.8433	-61.32	-553.04	-76.8433
-99.8423	-60.6689	-525.309	-75.0275
-99.8474	-58.5124	-504.934	-71.9604
-99.8489	-59.2041	-495.565	-72.6929
-99.8423	-59.5805	-478.882	-73.7762
-99.8464	-61.7269	-460.988	-72.3572
-99.8418	-63.4359	-449.514	-68.924
-99.8423	-63.0697	-436.788	-69.5801
-99.7691	-61.0046	-429.301	-71.0449
-99.3988	-60.2926	-429.413	-71.6248
-98.997	-58.492	-424.978	-70.0073
-98.5977	-56.1625	-412.476	-68.2831
-98.1979	-54.7689	-404.856	-71.9757
-97.7941	-56.6813	-398.244	-70.1294
-97.3979	-55.7454	-393.097	-67.1234
-96.991	-55.1351	-383.931	-65.3076
-96.5953	-55.0741	-365.885	-67.3065
-96.1924	-52.9989	-355.835	-69.458
-95.7962	-53.2227	-345.907	-68.512
-95.401	-53.0701	-345.337	-68.573
-95.0017	-53.9042	-351.217	-66.6656
-94.5999	-52.6835	-335.205	-64.3005
-94.1996	-53.894	-346.781	-61.8286
-93.7998	-54.1992	-341.929	-65.2466
-93.399	-54.2908	-332.916	-66.5131
-92.9988	-53.7415	-330.729	-68.5272
-92.5964	-54.4637	-322.795	-65.6891
-92.2022	-52.4801	-324.076	-63.3087
-91.803	-51.5849	-321.543	-64.9109
-91.4057	-50.9542	-322.327	-67.5201
-91.0044	-50.0895	-326.294	-62.6526
-90.6062	-49.764	-325.796	-64.1937
-90.2059	-49.9878	-327.647	-65.6128
-89.8015	-51.0559	-330.78	-67.0166
-89.4038	-50.3947	-324.198	-63.0951
-89.0066	-49.1435	-326.548	-62.4084
-88.6032	-46.2952	-327.342	-63.9801
-88.206	-45.7764	-334.462	-64.1022
-87.8047	-47.0784	-336.802	-65.2008
-87.4095	-47.526	-335.612	-62.4847
-87.0102	-47.6685	-333.211	-64.6057
-86.6043	-48.4721	-333.618	-67.276
-86.2066	-47.1802	-328.929	-60.3485
-85.8053	-48.1567	-327.749	-60.0739
-85.3984	-47.3836	-318.288	-59.906
-85.0042	-47.4752	-324.615	-58.0139
-84.5952	-47.9329	-327.983	-52.6428
-84.2056	-46.2443	-329.529	-52.0172
-83.8048	-44.7591	-335.022	-54.3671
-83.4056	-45.5322	-330.129	-53.0853
-83.0063	-46.0917	-315.816	-52.9327
-82.6009	-44.6777	-299.672	-54.7485
-82.2011	-45.4	-292.277	-54.3213
-81.808	-46.0205	-285.563	-54.2603
-81.4036	-45.3491	-299.835	-53.2227
-81.0033	-44.9727	-297.892	-55.0079
-80.603	-43.5588	-318.949	-51.2695
-80.2053	-42.1549	-319.092	-55.3284
-79.8019	-41.1275	-315.806	-52.2308
-79.4057	-38.7675	-314.921	-50.6134
-79.0044	-38.8082	-318.807	-49.8657
-78.6082	-38.9811	-316.793	-50.0183
-78.212	-41.1886	-313.334	-49.0723
-77.8112	-41.5243	-305.369	-47.4396
-77.4119	-41.2292	-300.588	-46.4783
-77.0091	-42.572	-295.563	-46.875
-76.6088	-44.7286	-299.174	-49.057
-76.2136	-42.277	-302.836	-48.9807
-75.8138	-42.4906	-306.834	-51.8036
-75.4145	-42.9688	-307.424	-52.063
-75.0178	-42.45	-300.303	-50.9338
-74.6119	-44.1284	-308.35	-53.894
-74.2116	-43.8741	-317.668	-53.421
-73.8108	-43.1213	-318.054	-51.2695
-73.4131	-42.0125	-308.136	-50.2777
-73.0123	-42.1041	-312.764	-50.0793
-72.6115	-41.4022	-315.47	-48.9044
-72.2173	-41.7684	-306.244	-50.0946
-71.8124	-40.3646	-301.066	-48.6298
-71.4137	-38.8082	-305.155	-47.9889
-71.0088	-39.856	-309.458	-49.118
-70.6243	-39.7746	-313.243	-48.6908
-70.2296	-40.0594	-312.988	-49.942
-69.8263	-37.1501	-313.161	-47.5006
-69.4275	-36.0514	-318.644	-50.0336
-69.0308	-37.5061	-324.351	-48.2178
-68.6274	-38.4318	-317.688	-46.0205
-68.2287	-35.7361	-319.041	-47.1191
-67.8284	-34.1797	-319.275	-47.8821
-67.4306	-32.8776	-321.35	-47.4396
-67.0308	-34.5968	-326.65	-44.7235
-66.63	-34.2204	-331.319	-47.4243
-66.2282	-34.6476	-338.226	-48.6298
-65.8274	-33.9966	-334.188	-45.4254
-65.4277	-32.2774	-331.706	-41.8091
-65.0263	-30.894	-328.461	-45.7916
-64.6332	-31.3416	-332.581	-47.0276
-64.2359	-32.9285	-335.805	-46.1121
-63.8341	-32.7047	-337.046	-44.4336
-63.4333	-33.5693	-339.681	-43.6249
-63.0285	-34.0271	-337.799	-44.1437
-62.6348	-33.8338	-339.569	-41.9922
-62.236	-33.549	-337.067	-41.1072
-61.8378	-33.4269	-336.294	-41.5802
-61.436	-32.196	-336.965	-42.9535
-61.0352	-34.0678	-335.114	-44.4336
-60.644	-34.0474	-335.948	-43.8843
-60.2392	-33.2845	-337.606	-40.8173
-59.8394	-33.3354	-333.282	-44.1132
-59.4401	-32.9285	-334.178	-44.8914
-59.0363	-30.0395	-335.52	-41.6107
-58.6385	-30.2531	-333.069	-42.6483
-58.2357	-30.1615	-329.742	-42.6025
-57.8425	-30.4769	-328.695	-42.2363
-57.4392	-29.7445	-334.849	-42.4805
-57.0379	-29.0833	-340.169	-41.0461
-56.6437	-30.4769	-346.598	-41.2292
-56.2424	-30.3752	-348.999	-44.281
-55.8345	-30.2938	-346.425	-42.9993
-55.4413	-29.6834	-346.659	-43.6096
-55.0369	-30.3548	-347.982	-44.2352
-54.6341	-30.3853	-348.867	-45.3644
-54.2358	-31.779	-351.471	-43.9453
-53.8345	-31.3721	-354.075	-45.8679
-53.4398	-29.5817	-355.286	-42.3584
-53.0385	-28.4017	-352.722	-40.6036
-52.6398	-26.5808	-350.25	-39.7034
-52.2349	-27.6388	-346.69	-42.6178
-51.8377	-26.6825	-347.158	-40.2222
-51.443	-24.5667	-344.472	-41.3055
-51.0401	-24.9634	-339.457	-40.6036
-50.6373	-24.882	-338.531	-36.3312
-50.2365	-25.3398	-339.864	-38.4216
-49.8383	-24.9939	-338.501	-42.2974
-49.4359	-25.5025	-340.24	-41.9312
-49.0367	-27.415	-344.401	-39.9017
-48.6394	-28.6357	-341.39	-39.856
-48.2391	-27.9643	-338.918	-38.7268
-47.8388	-26.123	-341.593	-37.262
-47.4386	-26.1434	-341.268	-37.7197
-47.0434	-25.6856	-335.154	-36.3159
-46.6456	-24.6684	-335.978	-35.8276
-46.2463	-25.0142	-337.992	-35.3241
-45.8445	-25.0346	-340.291	-36.4838
-45.4442	-24.4242	-342.031	-35.5682
-45.047	-25.5636	-342.367	-35.9039
-44.6442	-24.0173	-340.302	-35.553
-44.2469	-22.7661	-341.441	-34.9121
-43.8451	-20.5282	-337.779	-34.8969
-43.4438	-20.3756	-338.999	-35.08
-43.0415	-20.4366	-344.91	-36.5448
-42.6397	-19.755	-337.301	-38.8641
-42.245	-19.1752	-341.298	-39.8254
-41.8421	-18.7276	-345.795	-35.8582
-41.4429	-18.5038	-349.365	-33.9203
-41.0451	-19.2261	-349.447	-30.2429
-40.6474	-19.0328	-351.735	-30.5634
-40.244	-19.0023	-349.467	-27.5269
-39.8453	-17.8528	-346.842	-27.9236
-39.4455	-18.0664	-341.339	-30.2887
-39.0427	-17.7511	-344.167	-30.0446
-38.6373	-16.0421	-348.236	-32.486
-38.2365	-17.0797	-350.555	-31.601
-37.8418	-17.1305	-350.952	-31.7688
-37.442	-15.5334	-349.813	-32.3029
-37.0433	-15.3809	-349.223	-29.8767
-36.6419	-15.3809	-345.225	-30.0751
-36.2406	-15.4724	-342	-32.196
-35.8429	-15.4114	-335.124	-31.5552
-35.4426	-14.1398	-334.686	-32.6691
-35.0469	-12.9293	-334.635	-32.3334
-34.642	-13.6922	-331.553	-32.6233
-34.2417	-12.9293	-339.233	-31.189
-33.842	-14.15	-344.604	-32.7454
-33.4468	-15.4419	-344.574	-32.486
-33.0414	-16.6728	-339.61	-32.6233
-32.6396	-16.0319	-335.297	-30.4871
-32.2418	-15.5029	-329.539	-30.3192
-31.842	-14.5772	-325.684	-29.5105
-31.4499	-13.682	-322.001	-30.3802
-31.0491	-14.2721	-327.382	-28.3508
-30.6463	-14.3127	-324.677	-29.2358
-30.247	-13.9872	-321.655	-28.5034
-29.8447	-14.7603	-319.295	-29.8615
-29.4515	-15.4114	-316.05	-27.2217
-29.0497	-14.6586	-314.331	-27.7557
-28.6504	-13.265	-314.931	-25.6805
-28.2542	-12.5631	-316.386	-24.9786
-27.8478	-11.322	-319.814	-25.8026
-27.446	-11.2508	-318.776	-25.5737
-27.0482	-9.78597	-314.463	-23.819
-26.65	-11.1491	-309.428	-25.3143
-26.2492	-11.4237	-307.983	-22.9492
-25.8453	-11.2406	-306.681	-24.0173
-25.4486	-10.0098	-302.175	-22.5372
-25.0514	-9.99959	-299.611	-24.0479
-24.649	-9.60286	-294.902	-22.8577
-24.2493	-8.90096	-296.132	-23.9258
-23.8469	-7.76164	-295.003	-24.2157
-23.4441	-7.24284	-290.843	-22.1558
-23.0413	-7.54801	-288.615	-22.2778
-22.6456	-7.33439	-288.91	-21.5302
-22.2397	-6.76473	-288.442	-20.4773
-21.8496	-6.43921	-282.908	-19.6533
-21.4462	-6.72404	-276.093	-20.34
-21.047	-6.00179	-273.488	-19.516
-20.6523	-5.07609	-273.855	-17.9443
-20.2479	-4.26229	-274.679	-18.0969
-19.8425	-3.45866	-275.859	-17.6697
-19.4489	-4.01815	-272.502	-18.2343
-19.044	-3.61125	-267.863	-17.4866
-18.6518	-3.13314	-267.1	-18.8599
-18.2465	-3.5909	-264.862	-17.0898
-17.8518	-4.26229	-261.515	-17.6086
-17.4505	-4.8116	-258.057	-16.2506
-17.0466	-3.91642	-250.6	-13.5498
-16.6484	-3.02124	-247.325	-14.0991
-16.243	-2.26847	-245.463	-14.3127
-15.8544	-1.5564	-242.9	-13.9313
-15.4526	-1.2207	-238.424	-13.2141
-15.0523	-0.834147	-234.416	-11.0321
-14.6479	-0.305176	-230.469	-11.9781
-14.2492	0.742594	-226.39	-10.4675
-13.856	-0.549316	-222.758	-10.7117
-13.4506	0.488281	-217.967	-10.437
-13.0569	-0.233968	-215.078	-11.3068
-12.6612	1.00708	-210.551	-8.80432
-12.2584	1.19019	-205.465	-9.44519
-11.8546	1.30208	-201.487	-7.58362
-11.4573	1.9633	-196.879	-7.01904
-11.057	1.53605	-191.152	-6.02722
-10.6537	2.90934	-187.103	-5.88989
-10.2519	3.19417	-181.925	-4.22668
-9.86176	2.91951	-177.958	-1.93787
-9.4518	3.63159	-175.181	-3.02124
-9.05914	4.07918	-170.258	-2.05994
-8.6558	4.60815	-162.059	-2.54822
-8.25348	5.45247	-157.176	-0.88501
-7.84912	6.00179	-152.924	-0.244141
-7.44883	6.38835	-148.773	0.762939
-7.04956	5.87972	-143.056	1.2207
-6.64876	7.20215	-137.451	-0.640869
-6.25102	7.73112	-132.863	1.20544
-5.85429	6.90715	-126.078	1.14441
-5.44993	7.37508	-119.965	2.60925
-5.04557	7.31405	-114.248	3.14331
-4.65597	8.48389	-107.249	2.02942
-4.25466	9.04338	-101.064	4.37927
-3.84827	10.1725	-94.9605	5.49316
-3.45052	10.6506	-88.4196	5.40161
-3.05328	10.966	-83.0587	6.31714
-2.64893	11.5662	-76.6195	7.52258
-2.25118	11.3322	-71.0856	7.79724
-1.85242	11.322	-64.1886	7.73621
-1.45264	12.5936	-57.3222	7.90405
-1.05489	12.441	-49.9369	8.62122
-0.652568	12.7157	-41.5446	10.9406
-0.254822	13.1327	-36.4075	11.1389
0.144958	14.1296	-28.8086	11.734
0.547282	14.4348	-21.5047	14.328
0.94045	15.1164	-14.5162	14.6942
1.3443	15.7878	-6.73421	13.7634
1.74052	16.4897	-0.457764	14.74
2.14183	16.571	7.42594	16.4185
2.54873	16.9881	15.4012	16.2048
2.94088	17.7409	24.1699	17.6086
3.34218	18.2495	31.4229	19.3939
3.74196	19.2566	40.802	20.2179
4.13869	19.5109	48.5229	21.1639
4.54458	19.6737	57.2713	20.5383
4.9413	21.2606	66.3656	21.4539
5.34414	21.8811	74.3205	23.5291
5.73832	22.4609	84.5846	24.5514
6.13912	23.468	93.2821	24.7803
6.54043	23.4578	102.468	28.0457
6.94275	23.468	111.715	28.5797
7.34355	24.587	121.653	27.9083
7.7474	25.3499	131.846	30.3192
8.14616	26.3468	140.249	30.9143
8.54747	27.9541	150.716	33.1726
8.94572	28.1779	160.573	33.9355
9.34652	28.9001	170.298	32.9895
9.74325	29.4088	181.62	35.8734
10.1374	29.5105	191.416	36.8652
10.5459	30.599	202.566	38.8336
10.9446	30.6396	213.45	40.1306
11.3408	31.6264	224.386	39.7339
11.7452	32.43	234.324	41.2598
12.1435	33.9457	245.911	43.6249
12.5443	34.7799	258.26	45.2118
12.943	34.4849	271.393	46.5851
13.3474	35.38	281.616	46.0815
13.741	35.6852	294.434	48.6603
14.1424	36.9059	305.267	49.942
14.5401	37.618	317.596	52.9785
14.9394	37.6587	329.295	53.9703
15.3371	37.6383	340.708	55.6335
15.7384	38.2385	354.523	56.9763
16.1367	39.7034	365.804	57.8918
16.5385	40.3341	376.699	59.6771
16.9342	41.8498	389.852	62.9272
17.336	42.9382	404.409	62.7441
17.7312	44.0369	419.535	64.2548
18.133	44.637	432.261	64.1937
18.5308	45.7153	445.994	65.7349
18.9331	45.9696	457.947	66.8335
19.3329	46.9564	470.785	71.6095
19.7352	48.8078	485.535	73.822
20.1365	49.6928	501.241	75.3326
20.5358	50.9542	517.995	75.5157
20.9366	50.7304	532.288	73.9899
21.3303	52.1138	548.706	77.9572
21.726	52.9887	563.985	80.7495
22.1324	54.4841	578.756	83.2825
22.5301	56.8339	595.968	87.4939
22.935	56.6406	612.132	88.2568
23.3414	57.4137	625.285	91.568
23.7427	58.787	638.051	94.8334
24.1445	59.6517	655.66	97.29
24.5397	61.9812	671.977	98.4802
24.9385	63.5478	689.138	99.2126
25.3408	64.4735	703.593	99.884
25.7436	67.4337	721.151	102.036
26.1373	67.922	738.312	105.438
26.5416	67.6473	753.459	106.232
26.9353	69.0206	768.372	107.62
27.3407	71.5434	785.533	108.078
27.741	72.1537	803.04	109.1
28.1418	73.3744	819.489	111.267
28.5421	74.6969	837.494	116.104
28.9424	77.8097	853.963	121.765
29.336	80.0171	868.459	123.413
29.7389	79.7729	885.569	125.946
30.1371	81.8075	901.937	129.44
30.5389	82.9366	921.173	134.201
30.9372	87.1887	937.276	136.642
31.3329	89.5589	958.872	134.781
31.7383	90.8101	975.423	136.978
32.136	89.9353	995.89	141.388
32.5338	91.4714	1018.52	143.219
32.9361	92.7124	1036.88	149.109
33.3328	93.7398	1056.29	150.772
33.7321	93.9026	1078.9	154.388
34.137	95.5912	1095.73	158.157
34.5276	96.3236	1111.09	161.407
34.9345	98.3683	1126.34	159.241
35.3363	99.6195	1148.21	161.499
35.7346	101.613	1168.51	165.665
36.1343	102.386	1188.06	165.924
36.5346	102.254	1205.23	168.716
36.9303	104.594	1229.87	171.265
37.3311	104.614	1252.24	174.774
37.7294	104.675	1270.55	181.473
38.1251	106.842	1290.57	180.222
38.5305	107.564	1314.03	182.129
38.9348	111.46	1337.93	188.126
39.3356	114.858	1363.29	191.025
39.7344	116.16	1391.56	197.769
40.1362	116.058	1419.03	203.537
40.5411	116.811	1445.02	204.697
40.9297	117.289	1462.94	204.712
41.334	120.443	1481.75	210.449
41.7313	123.586	1505.66	214.951
42.1315	125.193	1528.64	217.621
42.5354	127.92	1546.33	223.251
42.9347	129.578	1568.2	225.906
43.338	130.605	1591.53	233.917
43.7281	134.806	1616.91	238.663
44.1345	141.734	1643.68	243.088
44.5338	145.06	1661.11	251.617
44.9315	148.275	1681.14	254.654
45.3318	153.066	1704.36	260.361
45.7301	155.894	1731.59	266.495
46.1288	159.281	1753.81	272.552
46.5302	164.917	1778.3	280.136
46.9294	167.704	1811.17	284.637
47.3272	173.574	1837.95	290.314
47.7264	175.7	1862.01	293.793
48.1262	179.932	1884.29	299.347
48.5245	180.298	1910.76	310.089
48.9243	181.986	1929.41	314.575
49.3225	185.974	1949.84	317.917
49.7218	191.518	1969.09	332.306
50.1231	193.878	1998.14	336.945
50.5264	192.769	2026.64	346.802
50.9267	194.255	2049.89	352.066
51.324	197.011	2074.88	358.932
51.7248	198.639	2109.25	362.885
52.1271	200.165	2142.85	367.432
52.5233	203.888	2160.67	372.894
52.9236	209.025	2179.41	377.228
53.3234	209.961	2206.73	383.636
53.7221	218.353	2236.64	392.136
54.1209	224.467	2265.54	403.214
54.5125	227.529	2293.31	410.217
54.9098	232.3	2319.23	415.024
55.3085	240.163	2346.44	420.364
55.7098	247.253	2382.16	425.064
56.1066	251.495	2404.31	426.865
56.5058	256.419	2426.56	443.588
56.9066	260.529	2454.63	453.903
57.3054	261.261	2480.71	456.36
57.7087	266.968	2508.76	457.855
58.11	268.077	2539.67	463.455
58.5108	266.205	2569.59	472.824
58.9116	269.806	2605.41	472.839
59.3119	270.976	2628.64	478.333
59.7107	277.212	2659.52	487.762
60.1074	287.984	2687.5	486.984
60.5072	295.624	2713.38	486.221
60.9075	300.303	2739.15	488.098
61.3052	302.999	2765.72	496.75
61.7065	306.325	2792.42	515.671
62.1033	311.92	2819.59	528.259
62.5046	318.634	2857.21	528.824
62.9033	325.144	2893.19	538.757
63.3036	327.525	2924.49	546.524
63.708	333.557	2954.75	549.85
64.1042	339.569	2986.41	557.77
64.503	346.608	3019.18	562.195
64.9007	348.694	3053.21	569.916
65.298	348.236	3084.21	579.62
65.6977	357.524	3113.73	580.994
66.1001	366.486	3145.83	597.916
66.4973	374.42	3168.21	617.783
66.8991	376.882	3198.83	626.175
67.3004	374.298	3225.16	648.224
67.7038	373.271	3259.74	657.593
68.0959	378.927	3288.49	669.174
68.4962	384.349	3322.65	671.112
68.8934	389.913	3369.11	679.657
69.2958	388.285	3402.62	690.14
69.6955	393.077	3433.99	693.665
70.0974	395.996	3461.96	709.244
70.5053	404.165	3502.09	735.428
70.9035	416.138	3532.11	744.949
71.2982	414.917	3575.05	762.558
71.7031	417.338	3611.3	769.943
72.0988	428.548	3641.87	785.233
72.4976	442.78	3674.66	791.29
72.8999	451.263	3706.79	798.187
73.3007	454.732	3738.15	812.546
73.7005	467.387	3772.2	822.327
74.1033	478.261	3805.33	836.807
74.4995	484.141	3842.29	849.884
74.9044	485.046	3878.79	860.504
75.3047	501.882	3906.28	875.931
75.7055	517.822	3935.11	894.089
76.1068	523.682	3971.43	901.917
76.5035	532.644	3999.77	897.507
76.9043	537.425	4029.45	914.093
77.297	550.303	4055.42	918.396
77.7039	556.844	4082.21	932.037
78.0945	563.67	4120.71	946.365
78.4983	569.702	4154.19	957.916
78.8976	583.12	4182.71	972.656
79.2969	593.638	4221.74	982.178
79.6951	607.717	4263.33	999.008
80.0903	615.397	4296.43	1016.33
80.4962	630.29	4330.45	1040.39
80.896	635.61	4358.76	1044.65
81.2948	642.487	4391.37	1050.51
81.6945	650.767	4437.54	1066.73
82.0933	663.829	4467.89	1083.6
82.4966	678.843	4505.43	1087.36
82.8913	693.99	4538.09	1111.56
83.2987	704.956	4568.8	1119.71
83.695	718.679	4606.54	1123.55
84.0927	719.564	4646.93	1148.79
84.4935	727.57	4684.32	1158.19
84.8913	728.577	4714.38	1186.48
85.289	735.199	4738.81	1206.63
85.6974	746.206	4784.49	1218.44
86.0982	747.762	4822.57	1244.28
86.5016	756.002	4867.09	1256.5
86.9008	756.755	4897.56	1268.65
87.3001	766.663	4930.62	1276.31
87.6963	781.362	4959.02	1288.77
88.1002	801.493	4995.34	1306.3
88.4969	810.16	5030.5	1308.23
88.8936	825.694	5068.9	1332.82
89.3016	843.241	5105.67	1355.32
89.7018	857.747	5143.55	1366.18
90.1006	862.386	5180.76	1401.64
90.4953	866.18	5224.44	1414.52
90.8971	885.112	5261.15	1424.1
91.2994	897.614	5298.09	1434.52
91.7013	909.851	5330.9	1448.94
92.098	915.466	5368.16	1454.61
92.4947	923.645	5415.72	1475.16
92.898	935.486	5465.12	1499.68
93.2953	943.359	5508.29	1502.04
93.688	957.235	5546.51	1521.41
94.0928	965.556	5590.38	1551.18
94.4941	983.154	5642.24	1560.65
94.8903	992.859	5682.88	1569.47
95.2937	1008.57	5719.07	1579.7
95.6884	1013.55	5769.18	1597.7
96.0887	1026.62	5806.19	1618
96.491	1053.91	5837.09	1647.72
96.8852	1070.89	5871.49	1652.94
97.288	1084.91	5900.64	1683.61
97.6873	1096.34	5945.71	1725.39
98.0876	1111.47	5982.99	1745.24
98.4914	1139.4	6011.45	1770.4
98.8871	1165.28	6050.57	1794.92
99.2869	1179.74	6091.3	1809.43

## Sheet: Figure1.c-f
mM5 (C)		GqDREADD (D)		M5 + GqDREADD (E)		M5 + H1R (F)
	+{Ca2+}i		+CNO		+CNO		+HIS
82.3975	1306.76	450	480	715.332	867.92	2944.03	5229.49
209.961	736.694	740	750	1732.18	5944.82	797.729	3081.67
201.416	704.346	62.2559	78.125	586.548	4379.88	394.287	1379.7
85	1095.58	289.307	380.249	356.445	2399.29	2028.81	5673.22
170	995.483	60.4248	79.3457	1807.25	4802.25	1759.34	5411.99
80	1721.8	98.2666	90.9424	1234.74	2781.37	2745.97	4467.77
				576.172	4733.89
				518.799	929.565

## Sheet: Figure1.g
[Ca2+]	Baseline			+CNO
X	Mean	SEM	N	Mean	SEM	N
0.1	0.08203	0.007705	5	0.08936	0.003805	5
0.3	0.06907	0.007904	6	0.06856	0.006156	6
0.5	0.1392	0.03823	7	1.212	0.2368	7
1	0.1566	0.05058	10	1.619	0.3156	10
3	1.035	0.2016	9	3.355	0.669	8
10	1.7	0.4778	6	3.385	0.4763	6
30	1.599	0.1906	9	3.456	0.4863	9

## Sheet: Figure1.h
[Ca2+]	Baseline			+CNO
X	Mean	SEM	N	Mean	SEM	N
0.1	0.1	0.0127	0.002968	5	0.02661	0.0101	5
0.3	0.3	0.02207	0.005127	6	0.02055	0.003018	6
0.5	0.5	0.03967	0.01735	7	0.07813	0.02284	7
1	1	0.04645	0.02162	10	0.08738	0.02387	12
3	3	0.04652	0.006284	9	0.3954	0.167	8
10	10	0.1249	0.03727	6	0.3577	0.1048	6
30	30	0.09623	0.0229	9	0.3918	0.1167	9

## Sheet: Figure2.a
Gs	Gq	Gi
0.891892	1.80435	0.970588
1.03125	3.5	0.923077
1.04478	2.58333	0.657143
0.871429	1.44731	0.819444
0.952991	1.98157	0.832895
0.963744	3.61111	0.928571
0.833333	3	0.962963
0.956522	1.95122	0.875
1.09375

## Sheet: Figure2.b
[U73122]
0	2	5
3.5	2.22727	1.57143
2.58333	1.15758	1.56455
1.8333	1.6875	1.48333
1.44731	1.92405	1.27907
1.98157	1.82143	1.45
3.61111	1.57241	1.16066
3	1.375	1.52941

## Sheet: Figure2.c
Ctrl	BIM I
1.68	0.25
2.27083	0.416667
1.35714	0.625
1.79167	0.564286
2.2	1.02326
3.5	0.871795
2.58333	0.680851
1.8333	0.666667
	0.632911
	0.941176

## Sheet: Figure2.d
Ctrl	BIM
2500	1600
2400	1800
2800	2150
2400	1560
2000	2350
1922	1580
	1700

## Sheet: Figure2.e
Ctrl	BIM
112.305	67.4438
217.896	52.1851
191.04	83.0078
62.2559	26.8555
57.9834	119.019
	69.5801
	40.8936
	64.6973

[truncated: 17 more sheets: Figure3.a, Figure3.b, Figure3.c, Figure3.d, Figure3.e, Figure3.f, Figure4.a, Figure4.b, Figure4.c, Figure4.d, Figure4.e, Figure5.a, Figure5.b, Figure5.c, Figure5.d, Figure5.e, Table.1 ]
